# Supplementary material for: Single Cylinder-Type Piezoelectric Actuator with Two Active Kinematic Pairs
Source: Micromachines (Basel). 2018 Nov 15;9(11):597. doi: 10.3390/mi9110597 (PMC6266650; doi:10.3390/mi9110597)
Supplement: Supplementary file 1 [file micromachines-09-00597-s001.zip]

Archive with 1 entries (1 files):
- micromachines-371534-SI.AVI
